# Supplementary material for: Behavioral Nudges to Encourage Appropriate Antimicrobial Use Among Health Professionals in Uganda
Source: Antibiotics (Basel). 2024 Oct 29;13(11):1016. doi: 10.3390/antibiotics13111016 (PMC11591260; doi:10.3390/antibiotics13111016)
Supplement: Supplementary file 1 [file antibiotics-13-01016-s001.zip]

Archive with 3 entries (3 files):
- S3_Sample Intervention Timeline.pdf
- S1_Round 1 Interview Guide.pdf
- S2_Round 2 Interview Guide.pdf
